# Supplementary material for: Insights into the Structural Patterns in Human Glioblastoma Cell Line SF268 Activity and ADMET Prediction of Curcumin Derivatives
Source: Pharmaceutics. 2025 Jul 25;17(8):968. doi: 10.3390/pharmaceutics17080968 (PMC12389136; doi:10.3390/pharmaceutics17080968)
Supplement: Supplementary file 1 [file pharmaceutics-17-00968-s001.zip]

Archive with 1 entries (1 files):
- pharmaceutics-3733580-supplementary.pdf
